# Supplementary material for: Medical students’ perception of lesbian, gay, bisexual, and transgender (LGBT) discrimination in their learning environment and their self-reported comfort level for caring for LGBT patients: a survey study
Source: Med Educ Online. 2017 Aug 30;22(1):1368850. doi: 10.1080/10872981.2017.1368850 (PMC5653936; doi:10.1080/10872981.2017.1368850)
Supplement: Appendices.zip [file ZMEO_A_1368850_SM4665.zip]

Archive with 3 entries (3 files):
- Appendix 3.jpg
- Appendix 1.pdf
- Appendix 2.jpg
